# Supplementary material for: Intravitreal injection of Huperzine A promotes retinal ganglion cells survival and axonal regeneration after optic nerve crush
Source: Front Cell Neurosci. 2023 May 24;17:1145574. doi: 10.3389/fncel.2023.1145574 (PMC10244636; doi:10.3389/fncel.2023.1145574)
Supplement: Supplementary file 1 [file Data_Sheet_1.ZIP]

Archive with 107 entries (91 files):
- Raw date/
- Raw date/.DS_Store
- __MACOSX/Raw date/._.DS_Store
- Raw date/Figure 1/
- __MACOSX/Raw date/._Figure 1
- Raw date/Figure 4/
- __MACOSX/Raw date/._Figure 4
- Raw date/Figure 3/
- __MACOSX/Raw date/._Figure 3
- Raw date/Figure 2/
- __MACOSX/Raw date/._Figure 2
- Raw date/Figure 1/.DS_Store
- __MACOSX/Raw date/Figure 1/._.DS_Store
- Raw date/Figure 1/Density of RGCs at ONC 14d.xlsx
- __MACOSX/Raw date/Figure 1/._Density of RGCs at ONC 14d.xlsx
- Raw date/Figure 1/Original picture/
- Raw date/Figure 4/Density of RGCs at ONC 14d/
- Raw date/Figure 4/Axon/
- Raw date/Figure 4/.DS_Store
- __MACOSX/Raw date/Figure 4/._.DS_Store
- Raw date/Figure 3/.DS_Store
- __MACOSX/Raw date/Figure 3/._.DS_Store
- Raw date/Figure 3/Original picture/
- Raw date/Figure 3/Percentage of pS6+ RGC .xlsx
- __MACOSX/Raw date/Figure 3/._Percentage of pS6+ RGC .xlsx
- Raw date/Figure 2/.DS_Store
- __MACOSX/Raw date/Figure 2/._.DS_Store
- Raw date/Figure 2/Original picture/
- Raw date/Figure 2/Quantification of the optic nerve regeneration.xlsx
- __MACOSX/Raw date/Figure 2/._Quantification of the optic nerve regeneration.xlsx
- Raw date/Figure 1/Original picture/Intact /
- Raw date/Figure 1/Original picture/.DS_Store
- __MACOSX/Raw date/Figure 1/Original picture/._.DS_Store
- Raw date/Figure 1/Original picture/eye drop/
- Raw date/Figure 1/Original picture/Intravitreal injection/
- Raw date/Figure 1/Original picture/Intraperitoneal injerction/
- Raw date/Figure 4/Density of RGCs at ONC 14d/~$Fig4 RGC survival rate.xlsx
- __MACOSX/Raw date/Figure 4/Density of RGCs at ONC 14d/._~$Fig4 RGC survival rate.xlsx
- Raw date/Figure 4/Density of RGCs at ONC 14d/Rap.tif
- Raw date/Figure 4/Density of RGCs at ONC 14d/.DS_Store
- __MACOSX/Raw date/Figure 4/Density of RGCs at ONC 14d/._.DS_Store
- Raw date/Figure 4/Density of RGCs at ONC 14d/PBS.png
- __MACOSX/Raw date/Figure 4/Density of RGCs at ONC 14d/._PBS.png
- Raw date/Figure 4/Density of RGCs at ONC 14d/Fig4 Density of RGCs at ONC 14d.xlsx
- __MACOSX/Raw date/Figure 4/Density of RGCs at ONC 14d/._Fig4 Density of RGCs at ONC 14d.xlsx
- Raw date/Figure 4/Axon/.DS_Store
- __MACOSX/Raw date/Figure 4/Axon/._.DS_Store
- Raw date/Figure 4/Axon/Rap.png
- __MACOSX/Raw date/Figure 4/Axon/._Rap.png
- Raw date/Figure 4/Axon/PBS.png
- __MACOSX/Raw date/Figure 4/Axon/._PBS.png
- Raw date/Figure 4/Axon/Quantification of the optic nerve regeneration.xlsx
- __MACOSX/Raw date/Figure 4/Axon/._Quantification of the optic nerve regeneration.xlsx
- Raw date/Figure 3/Original picture/.DS_Store
- __MACOSX/Raw date/Figure 3/Original picture/._.DS_Store
- Raw date/Figure 3/Original picture/intact.png
- __MACOSX/Raw date/Figure 3/Original picture/._intact.png
- Raw date/Figure 3/Original picture/PBS.png
- __MACOSX/Raw date/Figure 3/Original picture/._PBS.png
- Raw date/Figure 3/Original picture/HupA.png
- __MACOSX/Raw date/Figure 3/Original picture/._HupA.png
- Raw date/Figure 2/Original picture/.DS_Store
- __MACOSX/Raw date/Figure 2/Original picture/._.DS_Store
- Raw date/Figure 2/Original picture/Intravitreal injection/
- Raw date/Figure 2/Original picture/Ocular drop/
- Raw date/Figure 1/Original picture/Intact /.DS_Store
- __MACOSX/Raw date/Figure 1/Original picture/Intact /._.DS_Store
- Raw date/Figure 1/Original picture/Intact /Intact.jpg
- __MACOSX/Raw date/Figure 1/Original picture/Intact /._Intact.jpg
- Raw date/Figure 1/Original picture/eye drop/Drop 0.05%HupA_.jpg
- __MACOSX/Raw date/Figure 1/Original picture/eye drop/._Drop 0.05%HupA_.jpg
- Raw date/Figure 1/Original picture/eye drop/.DS_Store
- __MACOSX/Raw date/Figure 1/Original picture/eye drop/._.DS_Store
- Raw date/Figure 1/Original picture/eye drop/Drop 0.2%HupA.jpg
- __MACOSX/Raw date/Figure 1/Original picture/eye drop/._Drop 0.2%HupA.jpg
- Raw date/Figure 1/Original picture/eye drop/PBS.jpg
- __MACOSX/Raw date/Figure 1/Original picture/eye drop/._PBS.jpg
- Raw date/Figure 1/Original picture/eye drop/Drop 0.1%HupA_.jpg
- __MACOSX/Raw date/Figure 1/Original picture/eye drop/._Drop 0.1%HupA_.jpg
- Raw date/Figure 1/Original picture/Intravitreal injection/.DS_Store
- __MACOSX/Raw date/Figure 1/Original picture/Intravitreal injection/._.DS_Store
- Raw date/Figure 1/Original picture/Intravitreal injection/Inject 0.05%HupA.jpg
- __MACOSX/Raw date/Figure 1/Original picture/Intravitreal injection/._Inject 0.05%HupA.jpg
- Raw date/Figure 1/Original picture/Intravitreal injection/Inject 0.2%HupA.jpg
- __MACOSX/Raw date/Figure 1/Original picture/Intravitreal injection/._Inject 0.2%HupA.jpg
- Raw date/Figure 1/Original picture/Intravitreal injection/PBS.jpg
- __MACOSX/Raw date/Figure 1/Original picture/Intravitreal injection/._PBS.jpg
- Raw date/Figure 1/Original picture/Intravitreal injection/Inject 0.1%HupA.jpg
- __MACOSX/Raw date/Figure 1/Original picture/Intravitreal injection/._Inject 0.1%HupA.jpg
- Raw date/Figure 1/Original picture/Intraperitoneal injerction/PBS_.jpg
- __MACOSX/Raw date/Figure 1/Original picture/Intraperitoneal injerction/._PBS_.jpg
- Raw date/Figure 1/Original picture/Intraperitoneal injerction/.DS_Store
- __MACOSX/Raw date/Figure 1/Original picture/Intraperitoneal injerction/._.DS_Store
- Raw date/Figure 1/Original picture/Intraperitoneal injerction/0.2% HupA_.jpg
- __MACOSX/Raw date/Figure 1/Original picture/Intraperitoneal injerction/._0.2% HupA_.jpg
- Raw date/Figure 2/Original picture/Intravitreal injection/.DS_Store
- __MACOSX/Raw date/Figure 2/Original picture/Intravitreal injection/._.DS_Store
- Raw date/Figure 2/Original picture/Intravitreal injection/PBS.png
- __MACOSX/Raw date/Figure 2/Original picture/Intravitreal injection/._PBS.png
- Raw date/Figure 2/Original picture/Intravitreal injection/HupA.png
- __MACOSX/Raw date/Figure 2/Original picture/Intravitreal injection/._HupA.png
- Raw date/Figure 2/Original picture/Ocular drop/.DS_Store
- __MACOSX/Raw date/Figure 2/Original picture/Ocular drop/._.DS_Store
- Raw date/Figure 2/Original picture/Ocular drop/PBS .png
- __MACOSX/Raw date/Figure 2/Original picture/Ocular drop/._PBS .png
- Raw date/Figure 2/Original picture/Ocular drop/HupA.png
- __MACOSX/Raw date/Figure 2/Original picture/Ocular drop/._HupA.png
