# Supplementary material for: Intravitreal injection of Huperzine A promotes retinal ganglion cells survival and axonal regeneration after optic nerve crush
Source: Front Cell Neurosci. 2023 May 24;17:1145574. doi: 10.3389/fncel.2023.1145574 (PMC10244636; doi:10.3389/fncel.2023.1145574)
Supplement: Supplementary file 1 [file Data_Sheet_1.ZIP › Raw date/Figure 1/Density of RGCs at ONC 14d.xlsx]

## Sheet: Sheet1
Density of RGCs at ONC 14d
Tuj1+ RGCs/mm2
Delivery method	Intraperitoneal injection
	PBS			0.2% HupA
Tuj1+ RGCs/mm2	486.571			594.286
	533.765			552.012
	470			562
	498.63			498.63
	611.765			518.637
	553.479			556.329
AVG	525.702			546.982
SEM	47.58			30.94
	NS, p=0.4213
Delivery method	Eye drop
	PBS	0.05%HupA	0.1%HupA	0.2%HupA
Tuj1+ RGCs/mm2	519.129	530.874	503.357	633.857
	484.677	501.381	572.055	554.536
	524.871	532.179	549.635	575.529
	545.751	512.604	573.822	646.826
	517.041	527.481	525.729	492.671
	493.812	573.417	472.07	609
AVG	514.213	529.656	532.778	585.403
SEM	20.1204	22.4271	36.77	52.1646
	*P=0.0173
	NS, p=0.2785
	NS, p=0.3453
Delivery method	Intravitreal injection
	PBS	0.05%HupA	0.1%HupA	0.2%HupA
Tuj1+ RGCs/mm2	441.104	548.627	605.527	826.462
	523	551.504	732.462	1063.43
	576.838	684.869	687.484	1279.81
	492.733	530.476	566.98	1028.57
	554.697	559.349	709.188	1069.77
	568.478	589.871	680.035	912.754
AVG	526.142	577.449	663.613	1030.13
SEM	47.4962	51.2041	58.2648	141.588
	****P<0.0001
	**P=0.0022
	NS, p=0.1315
