# Supplementary material for: Intravitreal injection of Huperzine A promotes retinal ganglion cells survival and axonal regeneration after optic nerve crush
Source: Front Cell Neurosci. 2023 May 24;17:1145574. doi: 10.3389/fncel.2023.1145574 (PMC10244636; doi:10.3389/fncel.2023.1145574)
Supplement: Supplementary file 1 [file Data_Sheet_1.ZIP › Raw date/Figure 3/Percentage of pS6+ RGC .xlsx]

## Sheet: Sheet1
	pS6+ RGC %（Crush3d, n=5）
	Intact	PBS	HupA
	0.116088	0.0670259	0.128887
	0.102352	0.0542008	0.144187
	0.0974176	0.0558349	0.101927
	0.124713	0.0804983	0.137919
	0.149444	0.0818933	0.119661
AVG	0.118003	0.0678906	0.126516
SEM	0.0184712	0.0117348	0.0148293
