# Supplementary material for: Intravitreal injection of Huperzine A promotes retinal ganglion cells survival and axonal regeneration after optic nerve crush
Source: Front Cell Neurosci. 2023 May 24;17:1145574. doi: 10.3389/fncel.2023.1145574 (PMC10244636; doi:10.3389/fncel.2023.1145574)
Supplement: Supplementary file 1 [file Data_Sheet_1.ZIP › Raw date/Figure 2/Quantification of the optic nerve regeneration.xlsx]

## Sheet: Sheet1
Number of RGC axons (Optic nerve crush 14d)
Intravitreal injection(n=5)
distance	PBS					HupA
0.2mm	132.5	94.6429	75.7143	113.571	132.5	416.429	378.571	397.5	416.429	435.357
0.4mm	28.3929	28.3929	37.8571	18.9286	18.9286	141.964	132.5	151.429	151.429	170.357
0.6mm	12.619	6.30952	0	0	12.619	44.1667	31.5476	50.4762	63.0952	69.4048
0.8mm	4.73214	4.73214	0	0	4.73214	23.6607	18.9286	28.3929	33.125	33.125
1.0mm	3.78571	0	0	0	0	11.3571	3.78571	7.57143	7.57143	15.1429
EYE drops(n=5)
distance	PBS					HupA
0.2mm	100.01	89.6429	92.3454	103.571	110.5	110	105	99	94	115
0.4mm	25.3929	29.3929	35.8571	17.9286	13	45	33	40	22	28
0.6mm	11.619	7.30952	11.619	3	2	20	12	13	11	11
0.8mm	6.73214	3.73214	5.65646	0	0	12	3	11	7	2
1.0mm	3	0	1	0	0	2	0	1	0	1
