# Supplementary material for: Intravitreal injection of Huperzine A promotes retinal ganglion cells survival and axonal regeneration after optic nerve crush
Source: Front Cell Neurosci. 2023 May 24;17:1145574. doi: 10.3389/fncel.2023.1145574 (PMC10244636; doi:10.3389/fncel.2023.1145574)
Supplement: Supplementary file 1 [file Data_Sheet_1.ZIP › Raw date/Figure 4/Density of RGCs at ONC 14d/Fig4 Density of RGCs at ONC 14d.xlsx]

## Sheet: Sheet1
	Density of RGCs at ONC 14d
	Tuj1+ RGCs/mm2
	PBS+HupA	Rap+ HupA
	932.75	583.265
	815.9	638.985
	842.96	704.79
	895.03	702.945
	938.49	883.265
	1013.27	618.28
AVG	906.401	688.588
SEM	48.5469	100.928
