# Supplementary material for: Intravitreal injection of Huperzine A promotes retinal ganglion cells survival and axonal regeneration after optic nerve crush
Source: Front Cell Neurosci. 2023 May 24;17:1145574. doi: 10.3389/fncel.2023.1145574 (PMC10244636; doi:10.3389/fncel.2023.1145574)
Supplement: Supplementary file 1 [file Data_Sheet_1.ZIP › Raw date/Figure 4/Axon/Quantification of the optic nerve regeneration.xlsx]

## Sheet: Sheet1
Number of RGC axons (Optic nerve crush 14d)
HupA treatment (n=5)
distance	Rap					PBS
0.2mm	158.19	174.57	162.16	182.12	177.43	388.14	431.14	395.56	413.24	405.98
0.4mm	61.22	73.29	59.13	78.12	71.34	135.23	167.45	145.91	157.58	168.28
0.6mm	19.13	33.19	23.11	27.19	24.01	35.02	43.23	55.21	64.64	61.01
0.8mm	5.33	12.12	8.31	9.76	8.19	15.92	21.91	33.09	31.94	35.22
1.0mm	1.38	3.78571	0.21	1.01	0.39	7.23	10.41	9.01	10.83	15.32
