# Supplementary material for: Intravitreal injection of Huperzine A promotes retinal ganglion cells survival and axonal regeneration after optic nerve crush
Source: Front Cell Neurosci. 2023 May 24;17:1145574. doi: 10.3389/fncel.2023.1145574 (PMC10244636; doi:10.3389/fncel.2023.1145574)
Supplement: Supplementary Figure 1 — Immunofluorescence staining of retinal sections at 14 days after ONC. (A) Representative confocal images of retinal sections showing surviving RBPMS RGCs using the ocular drip drug delivery method in the HupA-treatment and control mouse groups. Scale bar, 20 μm. (B) Quantification of the RGC survival rate in (A) (unpaired t-test, ****p < 0.0001; n = 5 mice in each group, at least eight non-adjacent retinal sections per mouse). (C) Representative confocal images of retinal sections showing surviving RBPMS RGCs using vitreous cavity injection administration in the HupA-treatment and control mouse groups. Scale bar, 20 μm. (D) Quantification of the RGC survival rate in (C) (Data are represented as mean ± SEM, unpaired t-test, ****p < 0.0001; n = 5 mice in each group, at least eight non-adjacent retinal sections per mouse). [file Data_Sheet_2.ZIP]

Archive with 111 entries (94 files):
- Raw date(Supplementary material)/
- Raw date(Supplementary material)/.DS_Store
- __MACOSX/Raw date(Supplementary material)/._.DS_Store
- Raw date(Supplementary material)/Figure S5/
- __MACOSX/Raw date(Supplementary material)/._Figure S5
- Raw date(Supplementary material)/Figure S2/
- __MACOSX/Raw date(Supplementary material)/._Figure S2
- Raw date(Supplementary material)/Figure S3/
- __MACOSX/Raw date(Supplementary material)/._Figure S3
- Raw date(Supplementary material)/Figure S4/
- __MACOSX/Raw date(Supplementary material)/._Figure S4
- Raw date(Supplementary material)/Figure S1/
- __MACOSX/Raw date(Supplementary material)/._Figure S1
- Raw date(Supplementary material)/Figure S6/
- __MACOSX/Raw date(Supplementary material)/._Figure S6
- Raw date(Supplementary material)/Figure S7/
- __MACOSX/Raw date(Supplementary material)/._Figure S7
- Raw date(Supplementary material)/Figure S5/.DS_Store
- __MACOSX/Raw date(Supplementary material)/Figure S5/._.DS_Store
- Raw date(Supplementary material)/Figure S5/image/
- Raw date(Supplementary material)/Figure S5/Number of RGC axons.xlsx
- __MACOSX/Raw date(Supplementary material)/Figure S5/._Number of RGC axons.xlsx
- Raw date(Supplementary material)/Figure S2/.DS_Store
- __MACOSX/Raw date(Supplementary material)/Figure S2/._.DS_Store
- Raw date(Supplementary material)/Figure S2/Western blot of pS6.xlsx
- __MACOSX/Raw date(Supplementary material)/Figure S2/._Western blot of pS6.xlsx
- Raw date(Supplementary material)/Figure S2/image/
- Raw date(Supplementary material)/Figure S2/~$23.2.2wb.pptx
- __MACOSX/Raw date(Supplementary material)/Figure S2/._~$23.2.2wb.pptx
- Raw date(Supplementary material)/Figure S3/.DS_Store
- __MACOSX/Raw date(Supplementary material)/Figure S3/._.DS_Store
- Raw date(Supplementary material)/Figure S3/AChE activity.xlsx
- __MACOSX/Raw date(Supplementary material)/Figure S3/._AChE activity.xlsx
- Raw date(Supplementary material)/Figure S4/~$gure S4.docx
- __MACOSX/Raw date(Supplementary material)/Figure S4/._~$gure S4.docx
- Raw date(Supplementary material)/Figure S4/.DS_Store
- __MACOSX/Raw date(Supplementary material)/Figure S4/._.DS_Store
- Raw date(Supplementary material)/Figure S4/pS6 (Rap PBS) .xlsx
- __MACOSX/Raw date(Supplementary material)/Figure S4/._pS6 (Rap PBS) .xlsx
- Raw date(Supplementary material)/Figure S4/image/
- Raw date(Supplementary material)/Figure S1/ RGC survival rate (section).xlsx
- __MACOSX/Raw date(Supplementary material)/Figure S1/._ RGC survival rate (section).xlsx
- Raw date(Supplementary material)/Figure S1/.DS_Store
- __MACOSX/Raw date(Supplementary material)/Figure S1/._.DS_Store
- Raw date(Supplementary material)/Figure S1/Image/
- Raw date(Supplementary material)/Figure S6/.DS_Store
- __MACOSX/Raw date(Supplementary material)/Figure S6/._.DS_Store
- Raw date(Supplementary material)/Figure S6/Fig S6 .tiff
- __MACOSX/Raw date(Supplementary material)/Figure S6/._Fig S6 .tiff
- Raw date(Supplementary material)/Figure S6/RGC% drop vs inject .xlsx
- __MACOSX/Raw date(Supplementary material)/Figure S6/._RGC% drop vs inject .xlsx
- Raw date(Supplementary material)/Figure S7/.DS_Store
- __MACOSX/Raw date(Supplementary material)/Figure S7/._.DS_Store
- Raw date(Supplementary material)/Figure S7/image/
- Raw date(Supplementary material)/Figure S7/Rap alone.xlsx
- __MACOSX/Raw date(Supplementary material)/Figure S7/._Rap alone.xlsx
- Raw date(Supplementary material)/Figure S5/image/Rap.jpg
- __MACOSX/Raw date(Supplementary material)/Figure S5/image/._Rap.jpg
- Raw date(Supplementary material)/Figure S5/image/PBS.jpg
- __MACOSX/Raw date(Supplementary material)/Figure S5/image/._PBS.jpg
- Raw date(Supplementary material)/Figure S2/image/tubulin 55kd .tif
- __MACOSX/Raw date(Supplementary material)/Figure S2/image/._tubulin 55kd .tif
- Raw date(Supplementary material)/Figure S2/image/s6.tif
- Raw date(Supplementary material)/Figure S2/image/PS6.tif
- Raw date(Supplementary material)/Figure S4/image/.DS_Store
- __MACOSX/Raw date(Supplementary material)/Figure S4/image/._.DS_Store
- Raw date(Supplementary material)/Figure S4/image/Rap/
- Raw date(Supplementary material)/Figure S4/image/PBS/
- Raw date(Supplementary material)/Figure S1/Image/.DS_Store
- __MACOSX/Raw date(Supplementary material)/Figure S1/Image/._.DS_Store
- Raw date(Supplementary material)/Figure S1/Image/Eye drop/
- Raw date(Supplementary material)/Figure S1/Image/Injection/
- Raw date(Supplementary material)/Figure S7/image/6mg:kg Rap.tif
- __MACOSX/Raw date(Supplementary material)/Figure S7/image/._6mg:kg Rap.tif
- Raw date(Supplementary material)/Figure S7/image/.DS_Store
- __MACOSX/Raw date(Supplementary material)/Figure S7/image/._.DS_Store
- Raw date(Supplementary material)/Figure S7/image/7.5mg:kg Rap.tif
- __MACOSX/Raw date(Supplementary material)/Figure S7/image/._7.5mg:kg Rap.tif
- Raw date(Supplementary material)/Figure S7/image/PBS.tif
- __MACOSX/Raw date(Supplementary material)/Figure S7/image/._PBS.tif
- Raw date(Supplementary material)/Figure S4/image/Rap/C1-11.tif
- Raw date(Supplementary material)/Figure S4/image/Rap/bar11.tif
- __MACOSX/Raw date(Supplementary material)/Figure S4/image/Rap/._bar11.tif
- Raw date(Supplementary material)/Figure S4/image/Rap/.DS_Store
- __MACOSX/Raw date(Supplementary material)/Figure S4/image/Rap/._.DS_Store
- Raw date(Supplementary material)/Figure S4/image/Rap/11.tif (RGB).tif
- Raw date(Supplementary material)/Figure S4/image/Rap/Rap.png
- __MACOSX/Raw date(Supplementary material)/Figure S4/image/Rap/._Rap.png
- Raw date(Supplementary material)/Figure S4/image/Rap/C2-11.tif
- Raw date(Supplementary material)/Figure S4/image/PBS/C1-11.tif
- Raw date(Supplementary material)/Figure S4/image/PBS/bar11.tif
- __MACOSX/Raw date(Supplementary material)/Figure S4/image/PBS/._bar11.tif
- Raw date(Supplementary material)/Figure S4/image/PBS/11.tif
- __MACOSX/Raw date(Supplementary material)/Figure S4/image/PBS/._11.tif
- Raw date(Supplementary material)/Figure S4/image/PBS/.DS_Store
- __MACOSX/Raw date(Supplementary material)/Figure S4/image/PBS/._.DS_Store
- Raw date(Supplementary material)/Figure S4/image/PBS/PBS.png
- __MACOSX/Raw date(Supplementary material)/Figure S4/image/PBS/._PBS.png
- Raw date(Supplementary material)/Figure S4/image/PBS/C2-11.tif
- Raw date(Supplementary material)/Figure S1/Image/Eye drop/.DS_Store
- __MACOSX/Raw date(Supplementary material)/Figure S1/Image/Eye drop/._.DS_Store
- Raw date(Supplementary material)/Figure S1/Image/Eye drop/con(PBS).tif
- __MACOSX/Raw date(Supplementary material)/Figure S1/Image/Eye drop/._con(PBS).tif
- Raw date(Supplementary material)/Figure S1/Image/Eye drop/HupA.tif
- __MACOSX/Raw date(Supplementary material)/Figure S1/Image/Eye drop/._HupA.tif
- Raw date(Supplementary material)/Figure S1/Image/Injection/.DS_Store
- __MACOSX/Raw date(Supplementary material)/Figure S1/Image/Injection/._.DS_Store
- Raw date(Supplementary material)/Figure S1/Image/Injection/con(PBS).tif
- __MACOSX/Raw date(Supplementary material)/Figure S1/Image/Injection/._con(PBS).tif
- Raw date(Supplementary material)/Figure S1/Image/Injection/HupA.tif
- __MACOSX/Raw date(Supplementary material)/Figure S1/Image/Injection/._HupA.tif
