# Supplementary material for: Intravitreal injection of Huperzine A promotes retinal ganglion cells survival and axonal regeneration after optic nerve crush
Source: Front Cell Neurosci. 2023 May 24;17:1145574. doi: 10.3389/fncel.2023.1145574 (PMC10244636; doi:10.3389/fncel.2023.1145574)
Supplement: Supplementary Figure 1 — Immunofluorescence staining of retinal sections at 14 days after ONC. (A) Representative confocal images of retinal sections showing surviving RBPMS RGCs using the ocular drip drug delivery method in the HupA-treatment and control mouse groups. Scale bar, 20 μm. (B) Quantification of the RGC survival rate in (A) (unpaired t-test, ****p < 0.0001; n = 5 mice in each group, at least eight non-adjacent retinal sections per mouse). (C) Representative confocal images of retinal sections showing surviving RBPMS RGCs using vitreous cavity injection administration in the HupA-treatment and control mouse groups. Scale bar, 20 μm. (D) Quantification of the RGC survival rate in (C) (Data are represented as mean ± SEM, unpaired t-test, ****p < 0.0001; n = 5 mice in each group, at least eight non-adjacent retinal sections per mouse). [file Data_Sheet_2.ZIP › Raw date(Supplementary material)/Figure S2/Western blot of pS6.xlsx]

## Sheet: Sheet1
	WB of pS6
	HupA	PBS
n=3	0.897548	0.482632
	1	0.541096
	0.896869	0.510393
WB of PS6
	HupA	PBS
pS6 1	78238.9	42475.5
pS6 2	82716.9	48023.1
pS6 3	79281.3	43981.4
Tubulin 1	88271.1	89120.2
Tubulin 2	83762.1	89873.1
Tubulin 3	89514.8	87260.4
pS6 1/Tubulin1	0.886348	0.476609
pS6 2/Tubulin2	0.987522	0.534344
pS6 3/Tubulin3	0.885678	0.504024
