# Supplementary material for: Intravitreal injection of Huperzine A promotes retinal ganglion cells survival and axonal regeneration after optic nerve crush
Source: Front Cell Neurosci. 2023 May 24;17:1145574. doi: 10.3389/fncel.2023.1145574 (PMC10244636; doi:10.3389/fncel.2023.1145574)
Supplement: Supplementary Figure 1 — Immunofluorescence staining of retinal sections at 14 days after ONC. (A) Representative confocal images of retinal sections showing surviving RBPMS RGCs using the ocular drip drug delivery method in the HupA-treatment and control mouse groups. Scale bar, 20 μm. (B) Quantification of the RGC survival rate in (A) (unpaired t-test, ****p < 0.0001; n = 5 mice in each group, at least eight non-adjacent retinal sections per mouse). (C) Representative confocal images of retinal sections showing surviving RBPMS RGCs using vitreous cavity injection administration in the HupA-treatment and control mouse groups. Scale bar, 20 μm. (D) Quantification of the RGC survival rate in (C) (Data are represented as mean ± SEM, unpaired t-test, ****p < 0.0001; n = 5 mice in each group, at least eight non-adjacent retinal sections per mouse). [file Data_Sheet_2.ZIP › Raw date(Supplementary material)/Figure S6/RGC% drop vs inject .xlsx]

## Sheet: Sheet1
	RGC survival rate
0.2%HupA	Eye drop	Intravitreal injection
Tuj1+ Cell/mm2	633.857	826.462
	554.536	1063.43
	575.529	1279.81
	646.826	1028.57
	492.671	1069.77
	609	912.754
AVG	585.403	1030.13
SEM	52.1646	141.588
